# Supplementary material for: Diagnosis of DSD in Children—Development of New Tools for a Structured Diagnostic and Information Management Program within the Empower-DSD Study
Source: J Clin Med. 2022 Jul 3;11(13):3859. doi: 10.3390/jcm11133859 (PMC9267843; doi:10.3390/jcm11133859)
Supplement: Supplementary file 1 [file jcm-11-03859-s001.zip]

Archive with 1 entries (1 files):
- jcm-1772655-supplementary.pdf
